# Supplementary material for: Sensitivity of Ethiopian aquatic macroinvertebrates to the pesticides endosulfan and diazinon, compared to literature data
Source: Ecotoxicology. 2016 May 24;25:1226–33. doi: 10.1007/s10646-016-1676-0 (PMC4921108; doi:10.1007/s10646-016-1676-0)
Supplement: Supplementary file 1 — Supplementary material 1 (XLSX 62 kb) [file 10646_2016_1676_MOESM1_ESM.xlsx]

## Sheet: Endosulfan tox tests
This sheet contains all basic data of the toxicity tests performed with endosulfan. The results are ordered according to species (top to bottom) and test duration (left to right). The results of the duplicate studies are presented next to each other
Species	Culex pipiens													Culex pipiens
Test round	1													2
	Conc	Start	Imm,24h	Conc	Start	Imm,48hh	Conc	Start	Imm,72h	Conc	Start	Imm,96h		Conc	Start	Imm,24h	Conc	Start	Imm,48hh	Conc	Start	Imm,72h	Conc	Start	Imm,96h
	0	10	NA	0	10	0	0	10	NA	0	10	0		0	10	0	0	10	0	0	10	0	0	10	0
	0	10	NA	0	10	0	0	10	NA	0	10	0		0	10	0	0	10	0	0	10	0	0	10	1
	0	10	NA	0	10	0	0	10	NA	0	10	0		0	10	0	0	10	0	0	10	0	0	10	0
	10	10	NA	10	10	0	10	10	NA	10	10	2		10	10	0	10	10	0	10	10	2	10	10	2
	10	10	NA	10	10	1	10	10	NA	10	10	3		10	10	1	10	10	1	10	10	3	10	10	4
	10	10	NA	10	10	0	10	10	NA	10	10	2		10	10	0	10	10	0	10	10	2	10	10	2
	30	10	NA	30	10	1	30	10	NA	30	10	7		30	10	1	30	10	2	30	10	7	30	10	9
	30	10	NA	30	10	2	30	10	NA	30	10	9		30	10	2	30	10	2	30	10	7	30	10	9
	30	10	NA	30	10	3	30	10	NA	30	10	6		30	10	2	30	10	3	30	10	6	30	10	7
	100	10	NA	100	10	5	100	10	NA	100	10	7		100	10	2	100	10	5	100	10	6	100	10	7
	100	10	NA	100	10	4	100	10	NA	100	10	10		100	10	1	100	10	4	100	10	8	100	10	10
	100	10	NA	100	10	4	100	10	NA	100	10	9		100	10	1	100	10	3	100	10	9	100	10	9
	300	10	NA	300	10	4	300	10	NA	300	10	8		300	10	2	300	10	5	300	10	8	300	10	8
	300	10	NA	300	10	7	300	10	NA	300	10	10		300	10	4	300	10	7	300	10	8	300	10	10
	300	10	NA	300	10	6	300	10	NA	300	10	9		300	10	2	300	10	6	300	10	9	300	10	9
	1000	10	NA	1000	10	10	1000	10	NA	1000	10	10		1000	10	8	1000	10	9	1000	10	10	1000	10	10
	1000	10	NA	1000	10	10	1000	10	NA	1000	10	10		1000	10	10	1000	10	10	1000	10	10	1000	10	10
	1000	10	NA	1000	10	10	1000	10	NA	1000	10	10		1000	10	9	1000	10	10	1000	10	10	1000	10	10
	3000	10	NA	3000	10	10	3000	10	NA	3000	10	10		3000	10	9	3000	10	10	3000	10	10	3000	10	10
	3000	10	NA	3000	10	10	3000	10	NA	3000	10	10		3000	10	10	3000	10	10	3000	10	10	3000	10	10
	3000	10	NA	3000	10	10	3000	10	NA	3000	10	10		3000	10	10	3000	10	10	3000	10	10	3000	10	10
Species	Diaphanosoma brachyurum													Diaphanosoma brachyurum
Test round	1													2
	Conc	Start	Imm,24h	Conc	Start	Imm,48hh	Conc	Start	Imm,72h	Conc	Start	Imm,96h		Conc	Start	Imm,24h	Conc	Start	Imm,48hh	Conc	Start	Imm,72h	Conc	Start	Imm,96h
	0	10	0	0	10	0	0	10	0	0	10	0		0	10	0	0	10	0	0	10	0	0	10	0
	0	10	0	0	10	0	0	10	0	0	10	1		0	10	0	0	10	0	0	10	0	0	10	2
	0	10	0	0	10	0	0	10	0	0	10	0		0	10	0	0	10	0	0	10	1	0	10	1
	10	10	0	10	10	0	10	10	2	10	10	6		0.1	10	1	0.1	10	1	0.1	10	1	0.1	10	1
	10	10	0	10	10	1	10	10	3	10	10	4		0.1	10	0	0.1	10	0	0.1	10	1	0.1	10	2
	10	10	0	10	10	0	10	10	2	10	10	7		0.1	10	1	0.1	10	1	0.1	10	1	0.1	10	2
	30	10	1	30	10	2	30	10	2	30	10	5		0.3	10	0	0.3	10	0	0.3	10	0	0.3	10	1
	30	10	2	30	10	2	30	10	3	30	10	9		0.3	10	0	0.3	10	0	0.3	10	1	0.3	10	2
	30	10	2	30	10	3	30	10	3	30	10	7		0.3	10	0	0.3	10	1	0.3	10	1	0.3	10	4
	100	10	0	100	10	2	100	10	3	100	10	7		1	10	0	1	10	0	1	10	1	1	10	3
	100	10	1	100	10	1	100	10	2	100	10	6		1	10	0	1	10	1	1	10	1	1	10	4
	100	10	1	100	10	2	100	10	2	100	10	7		1	10	0	1	10	3	1	10	3	1	10	3
	300	10	4	300	10	5	300	10	6	300	10	7		3	10	0	3	10	4	3	10	5	3	10	7
	300	10	4	300	10	4	300	10	4	300	10	6		3	10	0	3	10	2	3	10	2	3	10	6
	300	10	5	300	10	6	300	10	7	300	10	9		3	10	0	3	10	1	3	10	3	3	10	4
	1000	10	8	1000	10	9	1000	10	9	1000	10	10		10	10	0	10	10	3	10	10	6	10	10	8
	1000	10	3	1000	10	6	1000	10	7	1000	10	10		10	10	1	10	10	2	10	10	5	10	10	6
	1000	10	4	1000	10	7	1000	10	7	1000	10	10		10	10	1	10	10	3	10	10	5	10	10	5
	3000	10	9	3000	10	10	3000	10	10	3000	10	10		30	10	1	30	10	5	30	10	5	30	10	7
	3000	10	8	3000	10	10	3000	10	10	3000	10	10		30	10	0	30	10	4	30	10	5	30	10	5
	3000	10	8	3000	10	10	3000	10	10	3000	10	10		30	10	1	30	10	5	30	10	6	30	10	6
Species	Anopheles pharoensis													Anopheles pharoensis
Test round	1													2
	Conc	Start	Imm,24h	Conc	Start	Imm,48hh	Conc	Start	Imm,72h	Conc	Start	Imm,96h		Conc	Start	Imm,24h	Conc	Start	Imm,48hh	Conc	Start	Imm,72h	Conc	Start	Imm,96h
	0	10	NA	0	10	1	0	10	NA	0	10	0		0	10	1	0	10	1	0	10	1	0	10	1
	0	10	NA	0	10	0	0	10	NA	0	10	1		0	10	0	0	10	1	0	10	1	0	10	2
	0	10	NA	0	10	0	0	10	NA	0	10	1		0	10	0	0	10	0	0	10	1	0	10	2
	10	10	NA	10	10	1	10	10	NA	10	10	1		10	10	1	10	10	2	10	10	3	10	10	3
	10	10	NA	10	10	0	10	10	NA	10	10	0		10	10	0	10	10	0	10	10	1	10	10	4
	10	10	NA	10	10	1	10	10	NA	10	10	1		10	10	1	10	10	1	10	10	2	10	10	3
	30	10	NA	30	10	3	30	10	NA	30	10	5		30	10	2	30	10	3	30	10	5	30	10	6
	30	10	NA	30	10	6	30	10	NA	30	10	7		30	10	4	30	10	6	30	10	7	30	10	7
	30	10	NA	30	10	5	30	10	NA	30	10	8		30	10	1	30	10	4	30	10	8	30	10	8
	100	10	NA	100	10	5	100	10	NA	100	10	5		100	10	4	100	10	5	100	10	7	100	10	9
	100	10	NA	100	10	4	100	10	NA	100	10	7		100	10	4	100	10	6	100	10	7	100	10	7
	100	10	NA	100	10	7	100	10	NA	100	10	8		100	10	4	100	10	7	100	10	8	100	10	8
	300	10	NA	300	10	6	300	10	NA	300	10	6		300	10	7	300	10	8	300	10	9	300	10	10
	300	10	NA	300	10	8	300	10	NA	300	10	8		300	10	8	300	10	8	300	10	8	300	10	10
	300	10	NA	300	10	6	300	10	NA	300	10	7		300	10	8	300	10	10	300	10	10	300	10	10
	1000	10	NA	1000	10	7	1000	10	NA	1000	10	10		1000	10	10	1000	10	10	1000	10	10	1000	10	10
	1000	10	NA	1000	10	9	1000	10	NA	1000	10	10		1000	10	9	1000	10	9	1000	10	10	1000	10	10
	1000	10	NA	1000	10	9	1000	10	NA	1000	10	10		1000	10	9	1000	10	9	1000	10	10	1000	10	10
	3000	10	NA	3000	10	10	3000	10	NA	3000	10	10		3000	10	9	3000	10	10	3000	10	10	3000	10	10
	3000	10	NA	3000	10	10	3000	10	NA	3000	10	10		3000	10	10	3000	10	10	3000	10	10	3000	10	10
	3000	10	NA	3000	10	10	3000	10	NA	3000	10	10		3000	10	10	3000	10	10	3000	10	10	3000	10	10
Species	Daphnia magna
Test round	1
	Conc	Start	Imm,24h	Conc	Start	Imm,48hh	Conc	Start	Imm,72h	Conc	Start	Imm,96h
	0	10	1	0	10	1	0	10	1	0	10	1
	0	10	0	0	10	0	0	10	1	0	10	1
	0	10	2	0	10	2	0	10	2	0	10	2
	10	10	0	10	10	1	10	10	1	10	10	1
	10	10	0	10	10	0	10	10	0	10	10	1
	10	10	1	10	10	1	10	10	1	10	10	1
	30	10	2	30	10	3	30	10	3	30	10	3
	30	10	3	30	10	3	30	10	4	30	10	5
	30	10	4	30	10	5	30	10	6	30	10	6
	100	10	2	100	10	3	100	10	3	100	10	3
	100	10	4	100	10	4	100	10	5	100	10	5
	100	10	6	100	10	6	100	10	7	100	10	8
	300	10	5	300	10	5	300	10	6	300	10	6
	300	10	5	300	10	6	300	10	8	300	10	9
	300	10	5	300	10	6	300	10	6	300	10	7
	1000	10	6	1000	10	8	1000	10	8	1000	10	9
	1000	10	9	1000	10	9	1000	10	9	1000	10	9
	1000	10	6	1000	10	7	1000	10	8	1000	10	9
	3000	10	10	3000	10	10	3000	10	10	3000	10	10
	3000	10	9	3000	10	10	3000	10	10	3000	10	10
	3000	10	9	3000	10	10	3000	10	10	3000	10	10

## Sheet: Diazinon tox tests
This sheet contains all basic data of the toxicity tests performed with diazinon. The results are ordered according to species (top to bottom) and test duration (left to right). The results of the duplicate studies are presented next to each other
Species	Culex pipiens													Culex pipiens
Test round	1													2
	Conc	Start	Imm,24h	Conc	Start	Imm,48hh	Conc	Start	Imm,72h	Conc	Start	Imm,96h		Conc	Start	Imm,24h	Conc	Start	Imm,48hh	Conc	Start	Imm,72h	Conc	Start	Imm,96h
	0	10	0	0	10	1	0	10	0	0	10	0		0	10	0	0	10	0	0	10	1	0	10	1
	0	10	0	0	10	0	0	10	1	0	10	2		0	10	0	0	10	0	0	10	0	0	10	2
	0	10	0	0	10	1	0	10	0	0	10	0		0	10	0	0	10	0	0	10	0	0	10	0
	1	10	0	1	10	2	1	10	2	1	10	2		0.1	10	0	0.1	10	0	0.1	10	1	0.1	10	2
	1	10	1	1	10	2	1	10	3	1	10	5		0.1	10	1	0.1	10	1	0.1	10	3	0.1	10	5
	1	10	0	1	10	4	1	10	4	1	10	6		0.1	10	0	0.1	10	0	0.1	10	1	0.1	10	3
	2	10	0	2	10	3	2	10	4	2	10	6		0.3	10	0	0.3	10	1	0.3	10	2	0.3	10	3
	2	10	0	2	10	2	2	10	3	2	10	7		0.3	10	0	0.3	10	0	0.3	10	1	0.3	10	4
	2	10	0	2	10	3	2	10	3	2	10	3		0.3	10	0	0.3	10	0	0.3	10	0	0.3	10	3
	10	10	2	10	10	4	10	10	6	10	10	7		1	10	0	1	10	0	1	10	3	1	10	7
	10	10	2	10	10	6	10	10	7	10	10	7		1	10	2	1	10	2	1	10	3	1	10	5
	10	10	1	10	10	7	10	10	7	10	10	7		1	10	0	1	10	1	1	10	2	1	10	5
	20	10	1	20	10	6	20	10	7	20	10	8		3	10	2	3	10	4	3	10	5	3	10	6
	20	10	4	20	10	7	20	10	7	20	10	7		3	10	1	3	10	2	3	10	4	3	10	7
	20	10	1	20	10	5	20	10	6	20	10	8		3	10	2	3	10	4	3	10	5	3	10	8
	100	10	6	100	10	7	100	10	8	100	10	9		10	10	1	10	10	2	10	10	3	10	10	7
	100	10	9	100	10	9	100	10	9	100	10	9		10	10	3	10	10	4	10	10	5	10	10	9
	100	10	6	100	10	7	100	10	8	100	10	9		10	10	1	10	10	2	10	10	6	10	10	10
	400	10	10	400	10	10	400	10	10	400	10	10		30	10	4	30	10	5	30	10	5	30	10	9
	400	10	10	400	10	10	400	10	10	400	10	10		30	10	1	30	10	5	30	10	7	30	10	8
	400	10	10	400	10	10	400	10	10	400	10	10		30	10	3	30	10	5	30	10	8	30	10	10
Species	Diaphanosoma brachyurum													Diaphanosoma brachyurum
Test round	1													2
	Conc	Start	Imm,24h	Conc	Start	Imm,48hh	Conc	Start	Imm,72h	Conc	Start	Imm,96h		Conc	Start	Imm,24h	Conc	Start	Imm,48hh	Conc	Start	Imm,72h	Conc	Start	Imm,96h
	0	10	0	0	10	0	0	10	3	0	10	5		0	10	1	0	10	2	0	10	3	0	10	3
	0	10	1	0	10	1	0	10	2	0	10	4		0	10	1	0	10	1	0	10	1	0	10	1
	0	10	0	0	10	1	0	10	1	0	10	2		0	10	0	0	10	0	0	10	0	0	10	0
	0.1	10	0	0.1	10	3	0.1	10	3	0.1	10	6		0.01	10	1	0.01	10	1	0.01	10	2	0.01	10	2
	0.1	10	0	0.1	10	1	0.1	10	4	0.1	10	6		0.01	10	1	0.01	10	4	0.01	10	5	0.01	10	5
	0.1	10	0	0.1	10	1	0.1	10	1	0.1	10	4		0.01	10	2	0.01	10	2	0.01	10	2	0.01	10	3
	0.3	10	2	0.3	10	4	0.3	10	5	0.3	10	10		0.03	10	0	0.03	10	0	0.03	10	1	0.03	10	4
	0.3	10	1	0.3	10	3	0.3	10	6	0.3	10	7		0.03	10	1	0.03	10	3	0.03	10	5	0.03	10	5
	0.3	10	0	0.3	10	1	0.3	10	4	0.3	10	4		0.03	10	1	0.03	10	1	0.03	10	3	0.03	10	3
	1	10	2	1	10	6	1	10	6	1	10	7		0.1	10	1	0.1	10	2	0.1	10	5	0.1	10	6		0.233333
	1	10	4	1	10	5	1	10	6	1	10	9		0.1	10	1	0.1	10	3	0.1	10	3	0.1	10	4
	1	10	3	1	10	5	1	10	6	1	10	9		0.1	10	2	0.1	10	2	0.1	10	4	0.1	10	5
	3	10	3	3	10	5	3	10	7	3	10	9		0.3	10	0	0.3	10	1	0.3	10	3	0.3	10	6
	3	10	4	3	10	7	3	10	8	3	10	10		0.3	10	2	0.3	10	4	0.3	10	8	0.3	10	9
	3	10	2	3	10	4	3	10	9	3	10	9		0.3	10	0	0.3	10	2	0.3	10	4	0.3	10	6
	10	10	8	10	10	10	10	10	10	10	10	10		1	10	1	1	10	4	1	10	6	1	10	7
	10	10	5	10	10	6	10	10	10	10	10	10		1	10	1	1	10	4	1	10	5	1	10	9
	10	10	5	10	10	9	10	10	9	10	10	10		1	10	0	1	10	3	1	10	6	1	10	8
	30	10	10	30	10	10	30	10	10	30	10	10		3	10	0	3	10	3	3	10	6	3	10	8
	30	10	9	30	10	10	30	10	10	30	10	10		3	10	2	3	10	5	3	10	5	3	10	7
	30	10	9	30	10	10	30	10	10	30	10	10		3	10	2	3	10	6	3	10	6	3	10	8
Species	Anopheles pharoensis													Anopheles pharoensis
Test round	1													2
	Conc	Start	Imm,24h	Conc	Start	Imm,48hh	Conc	Start	Imm,72h	Conc	Start	Imm,96h		Conc	Start	Imm,24h	Conc	Start	Imm,48hh	Conc	Start	Imm,72h	Conc	Start	Imm,96h
	0	10	0	0	10	1	0	10	2	0	10	3		0	10	0	0	10	0	0	10	0	0	10	1
	0	10	0	0	10	1	0	10	3	0	10	4		0	10	0	0	10	0	0	10	1	0	10	1
	0	10	0	0	10	0	0	10	1	0	10	3		0	10	0	0	10	1	0	10	1	0	10	1
	1	10	1	1	10	2	1	10	3	1	10	4		0.1	10	1	0.1	10	1	0.1	10	1	0.1	10	1
	1	10	0	1	10	1	1	10	2	1	10	5		0.1	10	0	0.1	10	0	0.1	10	1	0.1	10	1
	1	10	0	1	10	1	1	10	4	1	10	5		0.1	10	2	0.1	10	2	0.1	10	2	0.1	10	2
	2	10	1	2	10	4	2	10	5	2	10	6		0.3	10	0	0.3	10	0	0.3	10	1	0.3	10	3
	2	10	0	2	10	2	2	10	6	2	10	8		0.3	10	1	0.3	10	1	0.3	10	1	0.3	10	3
	2	10	3	2	10	4	2	10	5	2	10	6		0.3	10	3	0.3	10	3	0.3	10	3	0.3	10	3
	10	10	4	10	10	5	10	10	6	10	10	7		1	10	1	1	10	2	1	10	4	1	10	6
	10	10	3	10	10	4	10	10	5	10	10	8		1	10	2	1	10	2	1	10	3	1	10	5
	10	10	2	10	10	3	10	10	4	10	10	9		1	10	0	1	10	3	1	10	5	1	10	5
	20	10	6	20	10	8	20	10	9	20	10	10		3	10	1	3	10	4	3	10	4	3	10	5
	20	10	7	20	10	8	20	10	8	20	10	10		3	10	0	3	10	3	3	10	4	3	10	7
	20	10	8	20	10	8	20	10	9	20	10	9		3	10	2	3	10	4	3	10	4	3	10	5
	100	10	10	100	10	10	100	10	10	100	10	10		10	10	3	10	10	5	10	10	5	10	10	6
	100	10	7	100	10	9	100	10	10	100	10	10		10	10	2	10	10	4	10	10	4	10	10	6
	100	10	9	100	10	9	100	10	10	100	10	10		10	10	1	10	10	6	10	10	6	10	10	8
	400	10	9	400	10	10	400	10	10	400	10	10		30	10	4	30	10	5	30	10	6	30	10	6
	400	10	8	400	10	10	400	10	10	400	10	10		30	10	3	30	10	6	30	10	7	30	10	8
	400	10	9	400	10	10	400	10	10	400	10	10		30	10	2	30	10	4	30	10	6	30	10	8
Species	Daphnia magna													Daphnia magna
Test round	1													2
	Conc	Start	Imm,24h	Conc	Start	Imm,48hh	Conc	Start	Imm,72h	Conc	Start	Imm,96h		Conc	Start	Imm,24h	Conc	Start	Imm,48hh	Conc	Start	Imm,72h	Conc	Start	Imm,96h
	0	10	0	0	10	0	0	10	1	0	10	3		0	10	1	0	10	1	0	10	1	0	10	2
	0	10	1	0	10	1	0	10	1	0	10	2		0	10	0	0	10	0	0	10	0	0	10	0
	0	10	0	0	10	0	0	10	0	0	10	2		0	10	0	0	10	0	0	10	0	0	10	1
	0.1	10	0	0.1	10	3	0.1	10	4	0.1	10	6		0.01	10	1	0.01	10	2	0.01	10	3	0.01	10	4
	0.1	10	0	0.1	10	1	0.1	10	5	0.1	10	8		0.01	10	0	0.01	10	1	0.01	10	2	0.01	10	4
	0.1	10	0	0.1	10	0	0.1	10	2	0.1	10	6		0.01	10	0	0.01	10	1	0.01	10	1	0.01	10	1
	0.3	10	2	0.3	10	6	0.3	10	8	0.3	10	9		0.03	10	0	0.03	10	1	0.03	10	3	0.03	10	3
	0.3	10	0	0.3	10	4	0.3	10	5	0.3	10	8		0.03	10	2	0.03	10	2	0.03	10	3	0.03	10	6
	0.3	10	0	0.3	10	3	0.3	10	5	0.3	10	7		0.03	10	2	0.03	10	3	0.03	10	5	0.03	10	6
	1	10	5	1	10	5	1	10	6	1	10	10		0.1	10	1	0.1	10	2	0.1	10	4	0.1	10	6
	1	10	2	1	10	7	1	10	7	1	10	10		0.1	10	1	0.1	10	3	0.1	10	3	0.1	10	5
	1	10	1	1	10	6	1	10	7	1	10	7		0.1	10	1	0.1	10	3	0.1	10	4	0.1	10	5
	3	10	7	3	10	7	3	10	8	3	10	10		0.3	10	2	0.3	10	3	0.3	10	5	0.3	10	7
	3	10	3	3	10	6	3	10	6	3	10	7		0.3	10	2	0.3	10	5	0.3	10	5	0.3	10	8
	3	10	2	3	10	7	3	10	7	3	10	9		0.3	10	3	0.3	10	5	0.3	10	5	0.3	10	5
	10	10	7	10	10	8	10	10	10	10	10	10		1	10	6	1	10	6	1	10	6	1	10	8
	10	10	4	10	10	8	10	10	9	10	10	10		1	10	4	1	10	4	1	10	7	1	10	8
	10	10	5	10	10	6	10	10	7	10	10	10		1	10	5	1	10	5	1	10	6	1	10	7
	30	10	10	30	10	10	30	10	10	30	10	10		3	10	6	3	10	7	3	10	7	3	10	9
	30	10	8	30	10	10	30	10	10	30	10	10		3	10	5	3	10	5	3	10	9	3	10	9
	30	10	10	30	10	10	30	10	10	30	10	10		3	10	5	3	10	6	3	10	6	3	10	9

## Sheet: Endosulfan results tox tests
This sheet contains all EC values for the toxicity tests performed with endosulfan. The results are ordered according to species (top to bottom) and test duration (left to right). The results of the duplicate studies are presented next to each other
Species	Culex pipiens														Culex pipiens
Test round	1														2
		24h			48h			72h			96h					24h			48h			72h			96h
	Effect	Estimate	Lower	Higher	Estimate	Lower	Higher	Estimate	Lower	Higher	Estimate	Lower	Higher		Effect	Estimate	Lower	Higher	Estimate	Lower	Higher	Estimate	Lower	Higher	Estimate	Lower	Higher
	EC10	NA	NA	NA	22.219	11.474	43.027	NA	NA	NA	3.02	1.163	7.839		EC10	173.652	95.556	315.574	20.059	10.131	39.716	2.519	0.831	7.634	2.39	0.788	7.249
	EC50	NA	NA	NA	131.538	90.947	190.246	NA	NA	NA	20.069	12.838	31.373		EC50	471.978	336.985	661.047	131.27	89.951	191.569	25.124	15.357	41.101	17.047	10.091	28.798
	EC90	NA	NA	NA	778.707	391.827	1547.58	NA	NA	NA	133.369	69.137	257.274		EC90	1282.82	790.681	2081.26	859.052	427.291	1727.09	250.562	117.07	536.269	121.604	61.332	241.108
	Parameter	Estimate	s.e.		Estimate	s.e.		Estimate	s.e.		Estimate	s.e.			Parameter	Estimate	s.e.		Estimate	s.e.		Estimate	s.e.		Estimate	s.e.
	a	NA	NA		4.879	0.185		NA	NA		2.999	0.223			a	6.157	0.168		4.877	0.189		3.224	0.246		2.836	0.262
	b	NA	NA		1.236	0.196		NA	NA		1.16	0.21			b	2.197	0.469		1.17	0.18		0.955	0.169		1.118	0.216
	c	NA	NA		0	0.0107		NA	NA		0	0			c	0.0699	0.0277		0	0.00984		0	0		0.0304	0.0336
Species	Diaphanosoma brachyurum														Diaphanosoma brachyurum
Test round	2														3
		24h			48h			72h			96h					24h			48h			72h			96h
	Effect	Estimate	Lower	Higher	Estimate	Lower	Higher	Estimate	Lower	Higher	Estimate	Lower	Higher		Effect	Estimate	Lower	Higher	Estimate	Lower	Higher	Estimate	Lower	Higher	Estimate	Lower	Higher
	EC10	46.481	19.952	108.285	27.094	*	*	7.014	*	*	0.178	0.009	3.553		EC10	68.625	22.778	206.752	0.346	0.055	2.198	0.15	0.016	1.383	0.013	0	0.528
	EC50	639.439	390.089	1048.18	261.13	*	*	158.137	*	*	10.814	3.426	34.131		EC50	872.245	181.909	4182.37	202.659	52.104	788.248	47.595	17.568	128.942	17.63	4.553	68.264
	EC90	8796.76	2976.05	26001.9	2516.75	*	*	3565.41	*	*	655.615	156.088	2753.76		EC90	11086.5	302.563	406232	118575	2930.45	4.79792e+06	15134	995.979	229964	23185.6	683.894	786044
	Parameter	Estimate	s.e.		Estimate	s.e.		Estimate	s.e.		Estimate	s.e.			Parameter	Estimate	s.e.		Estimate	s.e.		Estimate	s.e.		Estimate	s.e.
	a	6.461	0.247		5.565	*		5.063	*		2.381	0.575			a	6.771	0.784		5.312	0.679		3.863	0.498		2.87	0.677
	b	0.838	0.134		0.9698	*		0.7052	*		0.535	0.133			b	0.864	0.366		0.3448	0.0701		0.3813	0.0753		0.3059	0.071
	c	0	0		0	*		0	*		0.0349	0.0366			c	0.0155	0.0133		0	0		0.0251	0.0292		0.0856	0.0513
Species	Anopheles pharoensis														Anopheles pharoensis
Test round	1														2
		24h			48h			72h			96h					24h			48h			72h			96h
	Effect	Estimate	Lower	Higher	Estimate	Lower	Higher	Estimate	Lower	Higher	Estimate	Lower	Higher		Effect	Estimate	Lower	Higher	Estimate	Lower	Higher	Estimate	Lower	Higher	Estimate	Lower	Higher
	EC10	NA	NA	NA	6.304	1.957	20.303	NA	NA	NA	5.108	1.602	16.29		EC10	18.464	7.785	43.79	8.95	3.385	23.663	4.755	1.606	14.079	5	1.647	15.185
	EC50	NA	NA	NA	90.7	52.926	155.435	NA	NA	NA	49.307	28.744	84.579		EC50	123.881	79.213	193.738	64.477	39.407	105.497	32.826	19.25	55.976	25.332	14.539	44.138
	EC90	NA	NA	NA	1304.94	515.603	3302.68	NA	NA	NA	475.908	211.101	1072.89		EC90	831.165	422.595	1634.75	464.494	229.733	939.155	226.609	110.289	465.609	128.334	63.494	259.388
	Parameter	Estimate	s.e.		Estimate	s.e.		Estimate	s.e.		Estimate	s.e.			Parameter	Estimate	s.e.		Estimate	s.e.		Estimate	s.e.		Estimate	s.e.
	a	NA	NA		4.508	0.269		NA	NA		3.898	0.27			a	4.819	0.224		4.166	0.246		3.491	0.267		3.232	0.278
	b	NA	NA		0.824	0.14		NA	NA		0.969	0.18			b	1.154	0.192		1.113	0.195		1.137	0.221		1.354	0.311
	c	NA	NA		0.0285	0.0319		NA	NA		0.0541	0.0409			c	0.0319	0.0321		0.057	0.0414		0.0911	0.0511		0.1663	0.0669
Species	Daphnia magna
Test round	1
		24h			48h			72h			96h
	Effect	Estimate	Lower	Higher	Estimate	Lower	Higher	Estimate	Lower	Higher	Estimate	Lower	Higher
	EC10	19.787	4.872	80.363	16.834	4.525	62.618	12.278	3.226	46.723	10.488	2.943	37.375
	EC50	282.596	150.377	531.068	181.022	98.671	332.101	131.948	70.362	247.44	98.402	53.105	182.336
	EC90	4036.05	1355.89	12014.1	1946.64	753.41	5029.69	1418.04	569.412	3531.4	923.227	399.527	2133.39
	Parameter	Estimate	s.e.		Estimate	s.e.		Estimate	s.e.		Estimate	s.e.
	a	5.644	0.315		5.199	0.303		4.882	0.314		4.589	0.308
	b	0.826	0.169		0.925	0.189		0.925	0.186		0.981	0.193
	c	0.0791	0.0458		0.0914	0.0494		0.1097	0.0522		0.115	0.0538

## Sheet: Diazinon results tox tests
This sheet contains all EC values for the toxicity tests performed with diazinon. The results are ordered according to species (top to bottom) and test duration (left to right). The results of the duplicate studies are presented next to each other
Species	Culex pipiens														Culex pipiens
Test round	2														3
		24h			48h			72h			96h					24h			48h			72h			96h
	Effect	Estimate	Lower	Higher	Estimate	Lower	Higher	Estimate	Lower	Higher	Estimate	Lower	Higher		Effect	Estimate	Lower	Higher	Estimate	Lower	Higher	Estimate	Lower	Higher	Estimate	Lower	Higher
	EC10	10.091	5.342	19.063	0.475	0.101	2.23	0.215	0.049	0.938	0.068	0.009	0.519		EC10	2.42	0.72	8.135	0.707	0.22	2.276	0.123	0.017	0.909	0.029	0.005	0.191
	EC50	46.018	31.258	67.748	10.594	5.236	21.432	5.412	2.858	10.248	2.384	1.031	5.512		EC50	201.957	17.96	2270.96	30.054	10.96	82.414	9.404	3.832	23.076	0.943	0.41	2.165
	EC90	209.854	104.351	422.023	236.267	70.795	788.51	136.028	43.546	424.917	83.685	23.903	292.987		EC90	16851	93.896	3.02417e+06	1277.76	104.013	15696.8	720.429	62.122	8354.75	30.183	8.185	111.298
	Parameter	Estimate	s.e.		Estimate	s.e.		Estimate	s.e.		Estimate	s.e.			Parameter	Estimate	s.e.		Estimate	s.e.		Estimate	s.e.		Estimate	s.e.
	a	3.829	0.193		2.36	0.352		1.689	0.319		0.869	0.419			a	5.31	1.21		3.403	0.504		2.241	0.449		-0.059	0.416
	b	1.448	0.26		0.708	0.136		0.681	0.122		0.617	0.127			b	0.497	0.162		0.586	0.131		0.506	0.12		0.634	0.126
	c	0.0088	0.0147		0.0748	0.0494		0.0351	0.0366		0.0691	0.0506			c	0	0		0	0		0.0347	0.0357		0.1056	0.0577
Species	Diaphanosoma brachyurum														Diaphanosoma brachyurum
Test round	2														2
		24h			48h			72h			96h					24h			48h			72h			96h
	Effect	Estimate	Lower	Higher	Estimate	Lower	Higher	Estimate	Lower	Higher	Estimate	Lower	Higher		Effect	Estimate	Lower	Higher	Estimate	Lower	Higher	Estimate	Lower	Higher	Estimate	Lower	Higher
	EC10	0.543	0.207	1.42	0.126	0.034	0.476	0.105	0.024	0.455	0.041	0.006	0.26		EC10	*	*	*	0.071	0.002	3.388	0.001	0	0.199	0.001	0	0.02
	EC50	4.93	3.069	7.918	1.534	0.83	2.835	0.82	0.401	1.677	0.316	0.122	0.819		EC50	*	*	*	8.923	0.865	92.053	1.597	0.204	12.521	0.138	0.044	0.432
	EC90	44.779	17.569	114.128	18.622	6.948	49.907	6.383	2.702	15.079	2.434	0.918	6.457		EC90	*	*	*	1114.85	0.969	1.2822e+06	3052.34	2.971	3.13636e+06	18.038	1.928	168.791
	Parameter	Estimate	s.e.		Estimate	s.e.		Estimate	s.e.		Estimate	s.e.			Parameter	Estimate	s.e.		Estimate	s.e.		Estimate	s.e.		Estimate	s.e.
	a	1.595	0.237		0.428	0.307		-0.198	0.358		-1.153	0.477			a	*	*		2.19	1.17		0.47	1.03		-1.981	0.571
	b	0.996	0.186		0.88	0.175		1.071	0.251		1.076	0.297			b	*	*		0.455	0.244		0.291	0.114		0.451	0.109
	c	0.0233	0.0256		0.0779	0.0482		0.2117	0.0686		0.3779	0.0864			c	*	*		0.1202	0.0583		0.1313	0.064		0.1302	0.0635
Species	Anopheles pharoensis														Anopheles pharoensis
Test round	2														3
		24h			48h			72h			96h					24h			48h			72h			96h
	Effect	Estimate	Lower	Higher	Estimate	Lower	Higher	Estimate	Lower	Higher	Estimate	Lower	Higher		Effect	Estimate	Lower	Higher	Estimate	Lower	Higher	Estimate	Lower	Higher	Estimate	Lower	Higher
	EC10	1.442	0.622	3.341	1.245	0.404	3.835	7.515	3.958	14.268	0.446	0.093	2.149		EC10	0.2757	0.013227	5.7468	0.146	0.016	1.346	0.087	0.007	1.027	0.037	0.004	0.376
	EC50	16.91	10.739	26.627	9.245	5.351	15.973	13.73	10.199	18.485	2.867	1.251	6.573		EC50	3080	3.8042	2493700	19.016	6.006	60.211	10.409	3.64	29.767	2.998	1.206	7.451
	EC90	198.322	85.718	458.847	68.638	31.273	150.647	25.087	16.158	38.949	18.425	7.464	45.482		EC90	34408000	7.2092	164230000000000	2475.44	87.044	70399.2	1243.66	62.694	24670.5	243.433	30.438	1946.89
	Parameter	Estimate	s.e.		Estimate	s.e.		Estimate	s.e.		Estimate	s.e.			Parameter	Estimate	s.e.		Estimate	s.e.		Estimate	s.e.		Estimate	s.e.
	a	2.828	0.227		2.224	0.273		2.62	0.149		1.053	0.415			a	8.03	3.35		2.945	0.576		2.343	0.525		1.098	0.455
	b	0.892	0.128		1.096	0.219		3.65	1.4		1.181	0.31			b	0.236	0.112		0.451	0.12		0.459	0.122		0.5	0.114
	c	0	0		0.0806	0.0489		0.3439	0.0508		0.3399	0.0848			c	0	0.00753		0.0295	0.0326		0.0601	0.0434		0.0845	0.0488
Species	Daphnia magna														Daphnia magna
Test round	2														3
		24h			48h			72h			96h					24h			48h			72h			96h
	Effect	Estimate	Lower	Higher	Estimate	Lower	Higher	Estimate	Lower	Higher	Estimate	Lower	Higher		Effect	Estimate	Lower	Higher	Estimate	Lower	Higher	Estimate	Lower	Higher	Estimate	Lower	Higher
	EC10	0.557	0.216	1.438	0.037	0.009	0.154	0.008	0.001	0.066	0.003	0	0.06		EC10	0.07	0.014	0.343	0.007	0.001	0.07	0.001	0	0.019	0.001	0	0.013
	EC50	5.013	3.144	7.994	0.875	0.472	1.622	0.331	0.14	0.785	0.072	0.018	0.294		EC50	1.927	0.861	4.311	1.11	0.383	3.217	0.312	0.122	0.799	0.089	0.034	0.236
	EC90	45.135	17.491	116.467	20.965	6.774	64.879	14.623	3.709	57.651	1.963	0.553	6.976		EC90	53.028	5.851	480.617	179.714	7.958	4058.47	68.235	4.414	1054.83	7.077	1.205	41.564
	Parameter	Estimate	s.e.		Estimate	s.e.		Estimate	s.e.		Estimate	s.e.			Parameter	Estimate	s.e.		Estimate	s.e.		Estimate	s.e.		Estimate	s.e.
	a	1.612	0.233		-0.133	0.308		-1.105	0.432		-2.631	0.703			a	0.656	0.403		0.105	0.532		-1.165	0.47		-2.42	0.488
	b	1	0.188		0.692	0.124		0.58	0.122		0.665	0.193			b	0.663	0.174		0.432	0.108		0.4078	0.0947		0.502	0.11
	c	0.0193	0.0229		0.0305	0.0335		0.0685	0.0477		0.2351	0.0775			c	0.029	0.03		0.0319	0.0343		0.0334	0.0355		0.1006	0.0567

## Sheet: Endosulfan SSD data 48 h
This sheet contains all toxicity values found in the present study and the ecotox data base for endosulfan with a test duration of 48 h. The results of the present study are marked in yellow
CAS Number	Chemical Name	Species Scientific Name	Species Common Name	Species Group	Test Location	Observed Duration Mean (Days)	Observed Duration Units (Days)	Endpoint	Effect	Effect Measurement	Conc.	Conc 1 Units (Standardized)	Number	Rank
115297	6,7,8,9,10,10-Hexachloro-1,5,5a,6,9,9a-hexahydro-6,9-methano-2,4,3-benzodioxathiepin 3-oxide	Mesocyclops longisetus	Copepod	Crustaceans	LAB	2	d	LC50	MOR	MORT	0.0178885	ug/L	1	0.0116279
115297	6,7,8,9,10,10-Hexachloro-1,5,5a,6,9,9a-hexahydro-6,9-methano-2,4,3-benzodioxathiepin 3-oxide	Eucyclops sp.	Cyclopoid Copepod	Crustaceans	LAB	2	d	LC50	MOR	MORT	0.1	ug/L	2	0.0348837
115297	6,7,8,9,10,10-Hexachloro-1,5,5a,6,9,9a-hexahydro-6,9-methano-2,4,3-benzodioxathiepin 3-oxide	Alonella sp.	Water Flea	Crustaceans	LAB	2	d	LC50	MOR	MORT	0.2	ug/L	3	0.0581395
115297	6,7,8,9,10,10-Hexachloro-1,5,5a,6,9,9a-hexahydro-6,9-methano-2,4,3-benzodioxathiepin 3-oxide	Penaeus aztecus	Brown Shrimp	Crustaceans	LAB	2	d	LC50	MOR	MORT	0.24	ug/L	4	0.0813953
115297	6,7,8,9,10,10-Hexachloro-1,5,5a,6,9,9a-hexahydro-6,9-methano-2,4,3-benzodioxathiepin 3-oxide	Daphnia longispina	Water Flea	Crustaceans	LAB	2	d	LC50	MOR	MORT	0.3	ug/L	5	0.104651
115297	6,7,8,9,10,10-Hexachloro-1,5,5a,6,9,9a-hexahydro-6,9-methano-2,4,3-benzodioxathiepin 3-oxide	Paratelphusa jacquemontii	Crab	Crustaceans	LAB	2	d	LC50	MOR	MORT	0.32	ug/L	6	0.127907
115297	6,7,8,9,10,10-Hexachloro-1,5,5a,6,9,9a-hexahydro-6,9-methano-2,4,3-benzodioxathiepin 3-oxide	Palaemonetes paludosus	Riverine Grass Shrimp	Crustaceans	LAB	2	d	LC50	MOR	MORT	0.37	ug/L	7	0.151163
115297	6,7,8,9,10,10-Hexachloro-1,5,5a,6,9,9a-hexahydro-6,9-methano-2,4,3-benzodioxathiepin 3-oxide	Penaeus indicus	Indian Prawn	Crustaceans	LAB	2	d	LC50	MOR	MORT	0.46	ug/L	8	0.174419
115297	6,7,8,9,10,10-Hexachloro-1,5,5a,6,9,9a-hexahydro-6,9-methano-2,4,3-benzodioxathiepin 3-oxide	Diaptomus sp.	Calanoid Copepod	Crustaceans	LAB	2	d	LC50	MOR	MORT	0.6	ug/L	9	0.197674
115297	6,7,8,9,10,10-Hexachloro-1,5,5a,6,9,9a-hexahydro-6,9-methano-2,4,3-benzodioxathiepin 3-oxide	Atalophlebia australis	Mayfly	Insects	LAB	2	d	LC50	MOR	MORT	0.648074	ug/L	10	0.22093
115297	6,7,8,9,10,10-Hexachloro-1,5,5a,6,9,9a-hexahydro-6,9-methano-2,4,3-benzodioxathiepin 3-oxide	Cheumatopsyche sp.	Caddisfly	Insects	LAB	2	d	LC50	MOR	MORT	0.848528	ug/L	11	0.244186
115297	6,7,8,9,10,10-Hexachloro-1,5,5a,6,9,9a-hexahydro-6,9-methano-2,4,3-benzodioxathiepin 3-oxide	Cypria sp.	Ostracod	Crustaceans	LAB	2	d	LC50	MOR	MORT	0.9	ug/L	12	0.267442
115297	6,7,8,9,10,10-Hexachloro-1,5,5a,6,9,9a-hexahydro-6,9-methano-2,4,3-benzodioxathiepin 3-oxide	Jappa kutera	Mayfly	Insects	LAB	2	d	LC50	MOR	MORT	1.61245	ug/L	13	0.290698
115297	6,7,8,9,10,10-Hexachloro-1,5,5a,6,9,9a-hexahydro-6,9-methano-2,4,3-benzodioxathiepin 3-oxide	Gammarus palustris	Gammarid Amphipod	Crustaceans	LAB	2	d	LC50	MOR	MORT	3.59064	ug/L	14	0.313953
115297	6,7,8,9,10,10-Hexachloro-1,5,5a,6,9,9a-hexahydro-6,9-methano-2,4,3-benzodioxathiepin 3-oxide	Macrobrachium lamarrei	Prawn	Crustaceans	LAB	2	d	LC50	MOR	MORT	4.29	ug/L	15	0.337209
115297	6,7,8,9,10,10-Hexachloro-1,5,5a,6,9,9a-hexahydro-6,9-methano-2,4,3-benzodioxathiepin 3-oxide	Macrobrachium dayanum	Freshwater Prawn	Crustaceans	LAB	2	d	LC50	MOR	MORT	5.3	ug/L	16	0.360465
115297	6,7,8,9,10,10-Hexachloro-1,5,5a,6,9,9a-hexahydro-6,9-methano-2,4,3-benzodioxathiepin 3-oxide	Pteronarcys californica	Stonefly	Insects	LAB	2	d	LC50	MOR	MORT	5.6	ug/L	17	0.383721
115297	6,7,8,9,10,10-Hexachloro-1,5,5a,6,9,9a-hexahydro-6,9-methano-2,4,3-benzodioxathiepin 3-oxide	Gammarus lacustris	Scud	Crustaceans	LAB	2	d	LC50	MOR	MORT	6.4	ug/L	18	0.406977
115297	6,7,8,9,10,10-Hexachloro-1,5,5a,6,9,9a-hexahydro-6,9-methano-2,4,3-benzodioxathiepin 3-oxide	Macrobrachium rosenbergii	Giant River Prawn	Crustaceans	LAB	2	d	LC50	MOR	MORT	7.93725	ug/L	19	0.430233
115297	6,7,8,9,10,10-Hexachloro-1,5,5a,6,9,9a-hexahydro-6,9-methano-2,4,3-benzodioxathiepin 3-oxide	Crangon crangon	Common Shrimp, Sand Shrimp	Crustaceans	LAB	2	d	LC50	MOR	MORT	10	ug/L	20	0.453488
115297	6,7,8,9,10,10-Hexachloro-1,5,5a,6,9,9a-hexahydro-6,9-methano-2,4,3-benzodioxathiepin 3-oxide	Eretes sticticus	Beetle	Insects	LAB	2	d	LC50	MOR	MORT	10	ug/L	21	0.476744
115297	6,7,8,9,10,10-Hexachloro-1,5,5a,6,9,9a-hexahydro-6,9-methano-2,4,3-benzodioxathiepin 3-oxide	Caridina weberi	Pugnose Caridina	Crustaceans	LAB	2	d	LC50	MOR	MORT	11.4661	ug/L	22	0.5
115297	6,7,8,9,10,10-Hexachloro-1,5,5a,6,9,9a-hexahydro-6,9-methano-2,4,3-benzodioxathiepin 3-oxide	Sigara alternata	Water Boatman	Insects	LAB	2	d	LC50	MOR	MORT	12.3	ug/L	23	0.523256
115297	6,7,8,9,10,10-Hexachloro-1,5,5a,6,9,9a-hexahydro-6,9-methano-2,4,3-benzodioxathiepin 3-oxide	Penaeus monodon	Jumbo Tiger Prawn	Crustaceans	LAB	2	d	LC50	MOR	MORT	12.8314	ug/L	24	0.546512
115297	6,7,8,9,10,10-Hexachloro-1,5,5a,6,9,9a-hexahydro-6,9-methano-2,4,3-benzodioxathiepin 3-oxide	Hyalella curvispina	Scud	Crustaceans	LAB	2	d	LC50	MOR	MORT	17.2	ug/L	25	0.569767
115297	6,7,8,9,10,10-Hexachloro-1,5,5a,6,9,9a-hexahydro-6,9-methano-2,4,3-benzodioxathiepin 3-oxide	Callinectes sapidus	Blue Crab	Crustaceans	LAB	2	d	LC50	MOR	MORT	19	ug/L	26	0.593023
115297	6,7,8,9,10,10-Hexachloro-1,5,5a,6,9,9a-hexahydro-6,9-methano-2,4,3-benzodioxathiepin 3-oxide	Enallagma sp.	Damselfly	Insects	LAB	2	d	LC50	MOR	MORT	21	ug/L	27	0.616279
115297	6,7,8,9,10,10-Hexachloro-1,5,5a,6,9,9a-hexahydro-6,9-methano-2,4,3-benzodioxathiepin 3-oxide	Spicodiaptomus chelospinus	Calanoid Copepod	Crustaceans	LAB	2	d	LC50*	MOR	MORT	40	ug/L	28	0.639535
115297	6,7,8,9,10,10-Hexachloro-1,5,5a,6,9,9a-hexahydro-6,9-methano-2,4,3-benzodioxathiepin 3-oxide	Ceriodaphnia dubia	Water Flea	Crustaceans	LAB	2	d	LC50	MOR	MORT	53.3	ug/L	29	0.662791
115297	6,7,8,9,10,10-Hexachloro-1,5,5a,6,9,9a-hexahydro-6,9-methano-2,4,3-benzodioxathiepin 3-oxide	A. pharoensis	Midge	Insects	LAB	2	d	EC50	IMM	IMM	76.4863	ug/L	30	0.686047
115297	6,7,8,9,10,10-Hexachloro-1,5,5a,6,9,9a-hexahydro-6,9-methano-2,4,3-benzodioxathiepin 3-oxide	Chironomus riparius	Midge	Insects	LAB	2	d	LC50	MOR	MORT	100	ug/L	31	0.709302
115297	6,7,8,9,10,10-Hexachloro-1,5,5a,6,9,9a-hexahydro-6,9-methano-2,4,3-benzodioxathiepin 3-oxide	C. pipiens	Midge	Insects	LAB	2	d	EC50	IMM	IMM	131.499	ug/L	32	0.732558
115297	6,7,8,9,10,10-Hexachloro-1,5,5a,6,9,9a-hexahydro-6,9-methano-2,4,3-benzodioxathiepin 3-oxide	Ischnura sp.	Damselfly	Insects	LAB	2	d	LC50*	MOR	MORT	144.914	ug/L	33	0.755814
115297	6,7,8,9,10,10-Hexachloro-1,5,5a,6,9,9a-hexahydro-6,9-methano-2,4,3-benzodioxathiepin 3-oxide	Culex fatigans	Midge	Insects	LAB	2	d	LC50	MOR	MORT	150	ug/L	34	0.77907
115297	6,7,8,9,10,10-Hexachloro-1,5,5a,6,9,9a-hexahydro-6,9-methano-2,4,3-benzodioxathiepin 3-oxide	Moina macrocopa	Water Flea	Crustaceans	LAB	2	d	LC50	MOR	MORT	160	ug/L	35	0.802326
115297	6,7,8,9,10,10-Hexachloro-1,5,5a,6,9,9a-hexahydro-6,9-methano-2,4,3-benzodioxathiepin 3-oxide	D. brachyurum	Water Flea	Crustaceans	LAB	2	d	EC50	IMM	IMM	230.18	ug/L	36	0.825581
115297	6,7,8,9,10,10-Hexachloro-1,5,5a,6,9,9a-hexahydro-6,9-methano-2,4,3-benzodioxathiepin 3-oxide	Litopenaeus stylirostris	Blue Shrimp	Crustaceans	LAB	2	d	LC50	MOR	MORT	235	ug/L	37	0.848837
115297	6,7,8,9,10,10-Hexachloro-1,5,5a,6,9,9a-hexahydro-6,9-methano-2,4,3-benzodioxathiepin 3-oxide	Daphnia magna	Water Flea	Crustaceans	LAB	2	d	LC50	MOR	MORT	356.063	ug/L	38	0.872093
115297	6,7,8,9,10,10-Hexachloro-1,5,5a,6,9,9a-hexahydro-6,9-methano-2,4,3-benzodioxathiepin 3-oxide	Potamonautes sp.	Crab	Crustaceans	LAB	2	d	LC50	MOR	MORT	360	ug/L	39	0.895349
115297	6,7,8,9,10,10-Hexachloro-1,5,5a,6,9,9a-hexahydro-6,9-methano-2,4,3-benzodioxathiepin 3-oxide	Scylla serrata	Crab	Crustaceans	LAB	2	d	LC50	MOR	MORT	389	ug/L	40	0.918605
115297	6,7,8,9,10,10-Hexachloro-1,5,5a,6,9,9a-hexahydro-6,9-methano-2,4,3-benzodioxathiepin 3-oxide	Daphnia carinata	Water Flea	Crustaceans	LAB	2	d	LC50	MOR	MORT	478	ug/L	41	0.94186
115297	6,7,8,9,10,10-Hexachloro-1,5,5a,6,9,9a-hexahydro-6,9-methano-2,4,3-benzodioxathiepin 3-oxide	Uca pugilator	Fiddler Crab	Crustaceans	LAB	2	d	LC50	MOR	MORT	789.5	ug/L	42	0.965116
115297	6,7,8,9,10,10-Hexachloro-1,5,5a,6,9,9a-hexahydro-6,9-methano-2,4,3-benzodioxathiepin 3-oxide	Oziotelphusa senex ssp. senex	Crab	Crustaceans	LAB	2	d	LC50	MOR	MORT	7748.11	ug/L	43	0.988372

## Sheet: Endosulfan SSD data 96 h
This sheet contains all toxicity values found in the present study and the ecotox data base for endosulfan with a test duration of 96 h. The results of the present study are marked in yellow
CAS Number	Chemical Name	Species Scientific Name	Species Common Name	Species Group	Test Location	Observed Duration Mean (Days)	Observed Duration Units (Days)	Endpoint	Effect	Effect Measurement	Conc.	Conc 1 Units (Standardized)	Number	Rank
115297	6,7,8,9,10,10-Hexachloro-1,5,5a,6,9,9a-hexahydro-6,9-methano-2,4,3-benzodioxathiepin 3-oxide	Penaeus duorarum	Northern Pink Shrimp	Crustaceans	LAB	4	d	LC50	MOR	MORT	0.04	ug/L	1	0.0128205
115297	6,7,8,9,10,10-Hexachloro-1,5,5a,6,9,9a-hexahydro-6,9-methano-2,4,3-benzodioxathiepin 3-oxide	Penaeus indicus	Indian Prawn	Crustaceans	LAB	4	d	LC50	MOR	MORT	0.13	ug/L	2	0.0384615
115297	6,7,8,9,10,10-Hexachloro-1,5,5a,6,9,9a-hexahydro-6,9-methano-2,4,3-benzodioxathiepin 3-oxide	Acartia tonsa	Calanoid Copepod	Crustaceans	LAB	4	d	LC50	MOR	MORT	0.144417	ug/L	3	0.0641026
115297	6,7,8,9,10,10-Hexachloro-1,5,5a,6,9,9a-hexahydro-6,9-methano-2,4,3-benzodioxathiepin 3-oxide	Paratelphusa jacquemontii	Crab	Crustaceans	LAB	4	d	LC50	MOR	MORT	0.159	ug/L	4	0.0897436
115297	6,7,8,9,10,10-Hexachloro-1,5,5a,6,9,9a-hexahydro-6,9-methano-2,4,3-benzodioxathiepin 3-oxide	Crangon septemspinosa	Bay Shrimp, Sand Shrimp	Crustaceans	LAB	4	d	LC50	MOR	MORT	0.2	ug/L	5	0.115385
115297	6,7,8,9,10,10-Hexachloro-1,5,5a,6,9,9a-hexahydro-6,9-methano-2,4,3-benzodioxathiepin 3-oxide	Palaemonetes paludosus	Riverine Grass Shrimp	Crustaceans	LAB	4	d	LC50	MOR	MORT	0.24	ug/L	6	0.141026
115297	6,7,8,9,10,10-Hexachloro-1,5,5a,6,9,9a-hexahydro-6,9-methano-2,4,3-benzodioxathiepin 3-oxide	Macrophthalmus erato	Mangrove Crab	Crustaceans	LAB	4	d	LC50	MOR	MORT	0.48	ug/L	7	0.166667
115297	6,7,8,9,10,10-Hexachloro-1,5,5a,6,9,9a-hexahydro-6,9-methano-2,4,3-benzodioxathiepin 3-oxide	Gammarus palustris	Gammarid Amphipod	Crustaceans	LAB	4	d	LC50	MOR	MORT	0.481871	ug/L	8	0.192308
115297	6,7,8,9,10,10-Hexachloro-1,5,5a,6,9,9a-hexahydro-6,9-methano-2,4,3-benzodioxathiepin 3-oxide	Palaemonetes pugio	Daggerblade Grass Shrimp	Crustaceans	LAB	4	d	LC50	MOR	MORT	0.830091	ug/L	9	0.217949
115297	6,7,8,9,10,10-Hexachloro-1,5,5a,6,9,9a-hexahydro-6,9-methano-2,4,3-benzodioxathiepin 3-oxide	Americamysis bahia	Opossum Shrimp	Crustaceans	LAB	4	d	LC50	MOR	MORT	0.98167	ug/L	10	0.24359
115297	6,7,8,9,10,10-Hexachloro-1,5,5a,6,9,9a-hexahydro-6,9-methano-2,4,3-benzodioxathiepin 3-oxide	Caridina laevis	Smooth Caridina	Crustaceans	LAB	4	d	LC50	MOR	MORT	1.02	ug/L	11	0.269231
115297	6,7,8,9,10,10-Hexachloro-1,5,5a,6,9,9a-hexahydro-6,9-methano-2,4,3-benzodioxathiepin 3-oxide	Macrobrachium rosenbergii	Giant River Prawn	Crustaceans	LAB	4	d	LC50	MOR	MORT	1.45355	ug/L	12	0.294872
115297	6,7,8,9,10,10-Hexachloro-1,5,5a,6,9,9a-hexahydro-6,9-methano-2,4,3-benzodioxathiepin 3-oxide	Jappa kutera	Mayfly	Insects	LAB	4	d	LC50	MOR	MORT	1.46969	ug/L	13	0.320513
115297	6,7,8,9,10,10-Hexachloro-1,5,5a,6,9,9a-hexahydro-6,9-methano-2,4,3-benzodioxathiepin 3-oxide	Pteronarcys californica	Stonefly	Insects	LAB	4	d	LC50	MOR	MORT	2.3	ug/L	14	0.346154
115297	6,7,8,9,10,10-Hexachloro-1,5,5a,6,9,9a-hexahydro-6,9-methano-2,4,3-benzodioxathiepin 3-oxide	Uca pugilator	Fiddler Crab	Crustaceans	LAB	4	d	LC50	MOR	MORT	2.89712	ug/L	15	0.371795
115297	6,7,8,9,10,10-Hexachloro-1,5,5a,6,9,9a-hexahydro-6,9-methano-2,4,3-benzodioxathiepin 3-oxide	Macrobrachium lamarrei	Prawn	Crustaceans	LAB	4	d	LC50	MOR	MORT	3.52	ug/L	16	0.397436
115297	6,7,8,9,10,10-Hexachloro-1,5,5a,6,9,9a-hexahydro-6,9-methano-2,4,3-benzodioxathiepin 3-oxide	Macrobrachium dayanum	Freshwater Prawn	Crustaceans	LAB	4	d	LC50	MOR	MORT	4.1	ug/L	17	0.423077
115297	6,7,8,9,10,10-Hexachloro-1,5,5a,6,9,9a-hexahydro-6,9-methano-2,4,3-benzodioxathiepin 3-oxide	Gammarus lacustris	Scud	Crustaceans	LAB	4	d	LC50	MOR	MORT	5.8	ug/L	18	0.448718
115297	6,7,8,9,10,10-Hexachloro-1,5,5a,6,9,9a-hexahydro-6,9-methano-2,4,3-benzodioxathiepin 3-oxide	Gammarus fasciatus	Scud	Crustaceans	LAB	4	d	LC50	MOR	MORT	6	ug/L	19	0.474359
115297	6,7,8,9,10,10-Hexachloro-1,5,5a,6,9,9a-hexahydro-6,9-methano-2,4,3-benzodioxathiepin 3-oxide	Palaemonetes argentinus	Caridean Shrimp	Crustaceans	LAB	4	d	LC50	MOR	MORT	6.28	ug/L	20	0.5
115297	6,7,8,9,10,10-Hexachloro-1,5,5a,6,9,9a-hexahydro-6,9-methano-2,4,3-benzodioxathiepin 3-oxide	Hyalella azteca	Scud	Crustaceans	LAB	4	d	LC50	MOR	MORT	7.28576	ug/L	21	0.525641
115297	6,7,8,9,10,10-Hexachloro-1,5,5a,6,9,9a-hexahydro-6,9-methano-2,4,3-benzodioxathiepin 3-oxide	Palaemon macrodactylus	Korean Or Oriental Shrimp	Crustaceans	LAB	4	d	LC50	MOR	MORT	7.62496	ug/L	22	0.551282
115297	6,7,8,9,10,10-Hexachloro-1,5,5a,6,9,9a-hexahydro-6,9-methano-2,4,3-benzodioxathiepin 3-oxide	Caridina weberi	Pugnose Caridina	Crustaceans	LAB	4	d	LC50	MOR	MORT	7.76129	ug/L	23	0.576923
115297	6,7,8,9,10,10-Hexachloro-1,5,5a,6,9,9a-hexahydro-6,9-methano-2,4,3-benzodioxathiepin 3-oxide	D. brachyurum	Water Flea	Crustaceans	LAB	4	d	EC50	IMM	IMM	13.787	ug/L	24	0.602564
115297	6,7,8,9,10,10-Hexachloro-1,5,5a,6,9,9a-hexahydro-6,9-methano-2,4,3-benzodioxathiepin 3-oxide	Cancer magister	Dungeness Or Edible Crab	Crustaceans	LAB	4	d	LC50	MOR	MORT	14.8	ug/L	25	0.628205
115297	6,7,8,9,10,10-Hexachloro-1,5,5a,6,9,9a-hexahydro-6,9-methano-2,4,3-benzodioxathiepin 3-oxide	Enallagma sp.	Damselfly	Insects	LAB	4	d	LC50	MOR	MORT	17.5	ug/L	26	0.653846
115297	6,7,8,9,10,10-Hexachloro-1,5,5a,6,9,9a-hexahydro-6,9-methano-2,4,3-benzodioxathiepin 3-oxide	C. pipiens	Midge	Insects	LAB	4	d	EC50	IMM	IMM	18.4851	ug/L	27	0.679487
115297	6,7,8,9,10,10-Hexachloro-1,5,5a,6,9,9a-hexahydro-6,9-methano-2,4,3-benzodioxathiepin 3-oxide	Penaeus monodon	Jumbo Tiger Prawn	Crustaceans	LAB	4	d	LC50	MOR	MORT	26.32	ug/L	28	0.705128
115297	6,7,8,9,10,10-Hexachloro-1,5,5a,6,9,9a-hexahydro-6,9-methano-2,4,3-benzodioxathiepin 3-oxide	Nanosesarma sp.	Crab	Crustaceans	LAB	4	d	LC50	MOR	MORT	31	ug/L	29	0.730769
115297	6,7,8,9,10,10-Hexachloro-1,5,5a,6,9,9a-hexahydro-6,9-methano-2,4,3-benzodioxathiepin 3-oxide	A. pharoensis	Midge	Insects	LAB	4	d	EC50	IMM	IMM	35.317	ug/L	30	0.75641
115297	6,7,8,9,10,10-Hexachloro-1,5,5a,6,9,9a-hexahydro-6,9-methano-2,4,3-benzodioxathiepin 3-oxide	Daphnia magna	Water Flea	Crustaceans	LAB	4	d	LC50*	MOR	MORT	54.4279	ug/L	31	0.782051
115297	6,7,8,9,10,10-Hexachloro-1,5,5a,6,9,9a-hexahydro-6,9-methano-2,4,3-benzodioxathiepin 3-oxide	Tigriopus japonicus	Harpacticoid Copepod	Crustaceans	LAB	4	d	LC50	MOR	MORT	70	ug/L	32	0.807692
115297	6,7,8,9,10,10-Hexachloro-1,5,5a,6,9,9a-hexahydro-6,9-methano-2,4,3-benzodioxathiepin 3-oxide	Ischnura sp.	Damselfly	Insects	LAB	4	d	LC50*	MOR	MORT	87.6504	ug/L	33	0.833333
115297	6,7,8,9,10,10-Hexachloro-1,5,5a,6,9,9a-hexahydro-6,9-methano-2,4,3-benzodioxathiepin 3-oxide	Procambarus clarkii	Red Swamp Crayfish	Crustaceans	LAB	4	d	LC50	MOR	MORT	100.757	ug/L	34	0.858974
115297	6,7,8,9,10,10-Hexachloro-1,5,5a,6,9,9a-hexahydro-6,9-methano-2,4,3-benzodioxathiepin 3-oxide	Scylla serrata	Crab	Crustaceans	LAB	4	d	LC50	MOR	MORT	178	ug/L	35	0.884615
115297	6,7,8,9,10,10-Hexachloro-1,5,5a,6,9,9a-hexahydro-6,9-methano-2,4,3-benzodioxathiepin 3-oxide	Barytelphusa cunicularis	Crab	Crustaceans	LAB	4	d	LC50	MOR	MORT	2256.43	ug/L	36	0.910256
115297	6,7,8,9,10,10-Hexachloro-1,5,5a,6,9,9a-hexahydro-6,9-methano-2,4,3-benzodioxathiepin 3-oxide	Oziotelphusa senex ssp. senex	Crab	Crustaceans	LAB	4	d	LC50	MOR	MORT	7060.04	ug/L	37	0.935897
115297	6,7,8,9,10,10-Hexachloro-1,5,5a,6,9,9a-hexahydro-6,9-methano-2,4,3-benzodioxathiepin 3-oxide	Zilchiopsis collastinensis	Freshwater Crab	Crustaceans	LAB	4	d	LC50	MOR	MORT	13469.3	ug/L	38	0.961538
115297	6,7,8,9,10,10-Hexachloro-1,5,5a,6,9,9a-hexahydro-6,9-methano-2,4,3-benzodioxathiepin 3-oxide	Barytelphusa guerini	Freshwater Crab	Crustaceans	LAB	4	d	LC50	MOR	MORT	17780	ug/L	39	0.987179

## Sheet: Diazinon SSD data 48 h
This sheet contains all toxicity values found in the present study and the ecotox data base for diazinon with a test duration of 48 h. The results of the present study are marked in yellow
CAS Number	Chemical Name	Species Scientific Name	Species Common Name	Species Group	Test Location	Observed Duration Mean (Days)	Observed Duration Units (Days)	Endpoint	Effect	Effect Measurement	Conc.	Conc 1 Units (Standardized)	Number	Rank
333415	O,O-Diethyl O-[6-methyl-2-(1-methylethyl)-4-pyrimidinyl] ester phosphorothioic acid	Ceriodaphnia dubia	Water Flea	Crustaceans	LAB	2	d	LC50	MOR	MORT	0.442442	ug/L	1	0.015625
333415	O,O-Diethyl O-[6-methyl-2-(1-methylethyl)-4-pyrimidinyl] ester phosphorothioic acid	Daphnia pulex	Water Flea	Crustaceans	LAB	2	d	LC50	MOR	MORT	0.65	ug/L	2	0.046875
333415	O,O-Diethyl O-[6-methyl-2-(1-methylethyl)-4-pyrimidinyl] ester phosphorothioic acid	Daphnia magna	Water Flea	Crustaceans	LAB	2	d	LC50	MOR	MORT	1.29705	ug/L	3	0.078125
333415	O,O-Diethyl O-[6-methyl-2-(1-methylethyl)-4-pyrimidinyl] ester phosphorothioic acid	Procloeon sp.	Mayfly	Insects	LAB	2	d	LC50	MOR	MORT	1.94	ug/L	4	0.109375
333415	O,O-Diethyl O-[6-methyl-2-(1-methylethyl)-4-pyrimidinyl] ester phosphorothioic acid	Simocephalus serrulatus	Water Flea	Crustaceans	LAB	2	d	EC50	MOR	MORT	2	ug/L	5	0.140625
333415	O,O-Diethyl O-[6-methyl-2-(1-methylethyl)-4-pyrimidinyl] ester phosphorothioic acid	Chironomus tentans	Midge	Insects	LAB	2	d	LC50	MOR	MORT	2.28189	ug/L	6	0.171875
333415	O,O-Diethyl O-[6-methyl-2-(1-methylethyl)-4-pyrimidinyl] ester phosphorothioic acid	Hydropsyche angustipennis	Caddisfly	Insects	LAB	2	d	LC50	MOR	SURV	2.9	ug/L	7	0.203125
333415	O,O-Diethyl O-[6-methyl-2-(1-methylethyl)-4-pyrimidinyl] ester phosphorothioic acid	D. brachyurum	Water Flea	Crustaceans	LAB	2	d	EC50	IMM	IMM	3.69427	ug/L	8	0.234375
333415	O,O-Diethyl O-[6-methyl-2-(1-methylethyl)-4-pyrimidinyl] ester phosphorothioic acid	Gammarus pseudolimnaeus	Scud	Crustaceans	LAB	2	d	LC50	MOR	MORT	4	ug/L	9	0.265625
333415	O,O-Diethyl O-[6-methyl-2-(1-methylethyl)-4-pyrimidinyl] ester phosphorothioic acid	Simulium vittatum	Blackfly	Insects	LAB	2	d	LC50	MOR	MORT	4.91	ug/L	10	0.296875
333415	O,O-Diethyl O-[6-methyl-2-(1-methylethyl)-4-pyrimidinyl] ester phosphorothioic acid	Palaemonetes pugio	Daggerblade Grass Shrimp	Crustaceans	LAB	2	d	LC50	MOR	SURV	7.1	ug/L	11	0.328125
333415	O,O-Diethyl O-[6-methyl-2-(1-methylethyl)-4-pyrimidinyl] ester phosphorothioic acid	Cloeon dipterum	Mayfly	Insects	LAB	2	d	LC50*	MOR	MORT	7.8	ug/L	12	0.359375
333415	O,O-Diethyl O-[6-methyl-2-(1-methylethyl)-4-pyrimidinyl] ester phosphorothioic acid	Americamysis bahia	Opossum Shrimp	Crustaceans	LAB	2	d	LC50	MOR	SURV	9.1	ug/L	13	0.390625
333415	O,O-Diethyl O-[6-methyl-2-(1-methylethyl)-4-pyrimidinyl] ester phosphorothioic acid	Moina macrocopa	Water Flea	Crustaceans	LAB	2	d	LC50	MOR	MORT	10	ug/L	14	0.421875
333415	O,O-Diethyl O-[6-methyl-2-(1-methylethyl)-4-pyrimidinyl] ester phosphorothioic acid	Gammarus pulex	Scud	Crustaceans	LAB	2	d	LC50	MOR	MORT	10.4933	ug/L	15	0.453125
333415	O,O-Diethyl O-[6-methyl-2-(1-methylethyl)-4-pyrimidinyl] ester phosphorothioic acid	Ampelisca abdita	Amphipod	Crustaceans	LAB	2	d	LC50	MOR	MORT	12.6491	ug/L	16	0.484375
333415	O,O-Diethyl O-[6-methyl-2-(1-methylethyl)-4-pyrimidinyl] ester phosphorothioic acid	A. pharoensis	Midge	Insects	LAB	2	d	EC50	IMM	IMM	13.2571	ug/L	17	0.515625
333415	O,O-Diethyl O-[6-methyl-2-(1-methylethyl)-4-pyrimidinyl] ester phosphorothioic acid	C. pipiens	Midge	Insects	LAB	2	d	EC50	IMM	IMM	17.8623	ug/L	18	0.546875
333415	O,O-Diethyl O-[6-methyl-2-(1-methylethyl)-4-pyrimidinyl] ester phosphorothioic acid	Hyalella azteca	Scud	Crustaceans	LAB	2	d	LC50	MOR	MORT	18.2082	ug/L	19	0.578125
333415	O,O-Diethyl O-[6-methyl-2-(1-methylethyl)-4-pyrimidinyl] ester phosphorothioic acid	Baetis tricaudatus	Mayfly	Insects	LAB	2	d	LC50	MOR	MORT	55	ug/L	20	0.609375
333415	O,O-Diethyl O-[6-methyl-2-(1-methylethyl)-4-pyrimidinyl] ester phosphorothioic acid	Pteronarcys californica	Stonefly	Insects	LAB	2	d	LC50	MOR	MORT	66.6333	ug/L	21	0.640625
333415	O,O-Diethyl O-[6-methyl-2-(1-methylethyl)-4-pyrimidinyl] ester phosphorothioic acid	Paraleptophlebia pallipes	Mayfly	Insects	LAB	2	d	LC50	MOR	MORT	134	ug/L	22	0.671875
333415	O,O-Diethyl O-[6-methyl-2-(1-methylethyl)-4-pyrimidinyl] ester phosphorothioic acid	Orthetrum albistylum ssp. speciosum	Dragonfly	Insects	LAB	2	d	LC50*	MOR	MORT	140	ug/L	23	0.703125
333415	O,O-Diethyl O-[6-methyl-2-(1-methylethyl)-4-pyrimidinyl] ester phosphorothioic acid	Chironomus riparius	Midge	Insects	LAB	2	d	LC50	MOR	MORT	156.855	ug/L	24	0.734375
333415	O,O-Diethyl O-[6-methyl-2-(1-methylethyl)-4-pyrimidinyl] ester phosphorothioic acid	Asellus hilgendorfii	Aquatic Sowbug	Crustaceans	LAB	2	d	LC50	MOR	MORT	250	ug/L	25	0.765625
333415	O,O-Diethyl O-[6-methyl-2-(1-methylethyl)-4-pyrimidinyl] ester phosphorothioic acid	Litopenaeus vannamei	White Shrimp	Crustaceans	LAB	2	d	LC50	MOR	MORT	255	ug/L	26	0.796875
333415	O,O-Diethyl O-[6-methyl-2-(1-methylethyl)-4-pyrimidinyl] ester phosphorothioic acid	Attaneuria ruralis	Stonefly	Insects	LAB	2	d	LC50	MOR	MORT	294	ug/L	27	0.828125
333415	O,O-Diethyl O-[6-methyl-2-(1-methylethyl)-4-pyrimidinyl] ester phosphorothioic acid	Palaemon adspersus	Baltic Prawn	Crustaceans	LAB	2	d	LC50	MOR	MORT	330	ug/L	28	0.859375
333415	O,O-Diethyl O-[6-methyl-2-(1-methylethyl)-4-pyrimidinyl] ester phosphorothioic acid	Gammarus lacustris	Scud	Crustaceans	LAB	2	d	LC50	MOR	MORT	338.378	ug/L	29	0.890625
333415	O,O-Diethyl O-[6-methyl-2-(1-methylethyl)-4-pyrimidinyl] ester phosphorothioic acid	Orconectes propinquus	Crayfish	Crustaceans	LAB	2	d	LC50	MOR	MORT	537	ug/L	30	0.921875
333415	O,O-Diethyl O-[6-methyl-2-(1-methylethyl)-4-pyrimidinyl] ester phosphorothioic acid	Carcinus maenas	Green Crab	Crustaceans	LAB	2	d	LC50	MOR	MORT	100000	ug/L	31	0.953125
333415	O,O-Diethyl O-[6-methyl-2-(1-methylethyl)-4-pyrimidinyl] ester phosphorothioic acid	Crangon crangon	Common Shrimp, Sand Shrimp	Crustaceans	LAB	2	d	LC50	MOR	MORT	100000	ug/L	32	0.984375

## Sheet: Diazinon SSD data 96 h
This sheet contains all toxicity values found in the present study and the ecotox data base for diazinon with a test duration of 96 h. The results of the present study are marked in yellow
CAS Number	Chemical Name	Species Scientific Name	Species Common Name	Species Group	Test Location	Observed Duration Mean (Days)	Observed Duration Units (Days)	Endpoint	Effect	Effect Measurement	Conc.	Conc 1 Units (Standardized)	Number	Rank
333415	O,O-Diethyl O-[6-methyl-2-(1-methylethyl)-4-pyrimidinyl] ester phosphorothioic acid	Daphnia magna	Water Flea	Crustaceans	LAB	4	d	LC50	MOR	MORT	0.08005	ug/L	1	0.0172414
333415	O,O-Diethyl O-[6-methyl-2-(1-methylethyl)-4-pyrimidinyl] ester phosphorothioic acid	D. brachyurum	Water Flea	Crustaceans	LAB	4	d	EC50	IMM	IMM	0.138	ug/L	2	0.0517241
333415	O,O-Diethyl O-[6-methyl-2-(1-methylethyl)-4-pyrimidinyl] ester phosphorothioic acid	Ceriodaphnia dubia	Water Flea	Crustaceans	LAB	4	d	LC50	MOR	MORT	0.386573	ug/L	3	0.0862069
333415	O,O-Diethyl O-[6-methyl-2-(1-methylethyl)-4-pyrimidinyl] ester phosphorothioic acid	Chironomus tentans	Midge	Insects	LAB	4	d	LC50	MOR	MORT	0.566569	ug/L	4	0.12069
333415	O,O-Diethyl O-[6-methyl-2-(1-methylethyl)-4-pyrimidinyl] ester phosphorothioic acid	Cyrnus trimaculatus	Caddisfly	Insects	LAB	4	d	LC50	MOR	MORT	1.1	ug/L	5	0.155172
333415	O,O-Diethyl O-[6-methyl-2-(1-methylethyl)-4-pyrimidinyl] ester phosphorothioic acid	Caridina laevis	Smooth Caridina	Crustaceans	LAB	4	d	LC50	MOR	MORT	1.15773	ug/L	6	0.189655
333415	O,O-Diethyl O-[6-methyl-2-(1-methylethyl)-4-pyrimidinyl] ester phosphorothioic acid	C. pipiens	Midge	Insects	LAB	4	d	EC50	IMM	IMM	1.49811	ug/L	7	0.224138
333415	O,O-Diethyl O-[6-methyl-2-(1-methylethyl)-4-pyrimidinyl] ester phosphorothioic acid	Paratya compressa ssp. improvisa	Freshwater Shrimp	Crustaceans	LAB	4	d	LC50	MOR	MORT	2.33	ug/L	8	0.258621
333415	O,O-Diethyl O-[6-methyl-2-(1-methylethyl)-4-pyrimidinyl] ester phosphorothioic acid	Palaemonetes pugio	Daggerblade Grass Shrimp	Crustaceans	LAB	4	d	LC50	MOR	SURV	2.8	ug/L	9	0.293103
333415	O,O-Diethyl O-[6-methyl-2-(1-methylethyl)-4-pyrimidinyl] ester phosphorothioic acid	A. pharoensis	Midge	Insects	LAB	4	d	EC50	IMM	IMM	2.93428	ug/L	10	0.327586
333415	O,O-Diethyl O-[6-methyl-2-(1-methylethyl)-4-pyrimidinyl] ester phosphorothioic acid	Hydropsyche angustipennis	Caddisfly	Insects	LAB	4	d	LC50	MOR	SURV	3.6763	ug/L	11	0.362069
333415	O,O-Diethyl O-[6-methyl-2-(1-methylethyl)-4-pyrimidinyl] ester phosphorothioic acid	Ephoron virgo	Mayfly	Insects	LAB	4	d	LC50	MOR	MORT	3.82899	ug/L	12	0.396552
333415	O,O-Diethyl O-[6-methyl-2-(1-methylethyl)-4-pyrimidinyl] ester phosphorothioic acid	Hyalella azteca	Scud	Crustaceans	LAB	4	d	LC50	MOR	MORT	5.29084	ug/L	13	0.431034
333415	O,O-Diethyl O-[6-methyl-2-(1-methylethyl)-4-pyrimidinyl] ester phosphorothioic acid	Gammarus pseudolimnaeus	Scud	Crustaceans	LAB	4	d	LC50	MOR	MORT	5.8	ug/L	14	0.465517
333415	O,O-Diethyl O-[6-methyl-2-(1-methylethyl)-4-pyrimidinyl] ester phosphorothioic acid	Americamysis bahia	Opossum Shrimp	Crustaceans	LAB	4	d	LC50	MOR	MORT	5.88351	ug/L	15	0.5
333415	O,O-Diethyl O-[6-methyl-2-(1-methylethyl)-4-pyrimidinyl] ester phosphorothioic acid	Ampelisca abdita	Amphipod	Crustaceans	LAB	4	d	LC50	MOR	SURV	6.6	ug/L	16	0.534483
333415	O,O-Diethyl O-[6-methyl-2-(1-methylethyl)-4-pyrimidinyl] ester phosphorothioic acid	Gammarus pulex	Scud	Crustaceans	LAB	4	d	LC50	MOR	MORT	7.5237	ug/L	17	0.568966
333415	O,O-Diethyl O-[6-methyl-2-(1-methylethyl)-4-pyrimidinyl] ester phosphorothioic acid	Attaneuria ruralis	Stonefly	Insects	LAB	4	d	LC50	MOR	MORT	16	ug/L	18	0.603448
333415	O,O-Diethyl O-[6-methyl-2-(1-methylethyl)-4-pyrimidinyl] ester phosphorothioic acid	Gammarus fasciatus	Scud	Crustaceans	LAB	4	d	LC50	MOR	MORT	18.4391	ug/L	19	0.637931
333415	O,O-Diethyl O-[6-methyl-2-(1-methylethyl)-4-pyrimidinyl] ester phosphorothioic acid	Asellus communis	Aquatic Sowbug	Crustaceans	LAB	4	d	LC50	MOR	MORT	21	ug/L	20	0.672414
333415	O,O-Diethyl O-[6-methyl-2-(1-methylethyl)-4-pyrimidinyl] ester phosphorothioic acid	Penaeus duorarum	Northern Pink Shrimp	Crustaceans	LAB	4	d	LC50	MOR	MORT	21	ug/L	21	0.706897
333415	O,O-Diethyl O-[6-methyl-2-(1-methylethyl)-4-pyrimidinyl] ester phosphorothioic acid	Baetis tricaudatus	Mayfly	Insects	LAB	4	d	LC50	MOR	MORT	24	ug/L	22	0.741379
333415	O,O-Diethyl O-[6-methyl-2-(1-methylethyl)-4-pyrimidinyl] ester phosphorothioic acid	Pteronarcys californica	Stonefly	Insects	LAB	4	d	LC50	MOR	MORT	25	ug/L	23	0.775862
333415	O,O-Diethyl O-[6-methyl-2-(1-methylethyl)-4-pyrimidinyl] ester phosphorothioic acid	Paraleptophlebia pallipes	Mayfly	Insects	LAB	4	d	LC50	MOR	MORT	44	ug/L	24	0.810345
333415	O,O-Diethyl O-[6-methyl-2-(1-methylethyl)-4-pyrimidinyl] ester phosphorothioic acid	Lestes congener	Damselfly	Insects	LAB	4	d	LC50	MOR	MORT	50	ug/L	25	0.844828
333415	O,O-Diethyl O-[6-methyl-2-(1-methylethyl)-4-pyrimidinyl] ester phosphorothioic acid	Chironomus riparius	Midge	Insects	LAB	4	d	LC50	MOR	MORT	61.7058	ug/L	26	0.87931
333415	O,O-Diethyl O-[6-methyl-2-(1-methylethyl)-4-pyrimidinyl] ester phosphorothioic acid	Amphipoda	Scud Order	Crustaceans	LAB	4	d	LC50	MOR	MORT	200	ug/L	27	0.913793
333415	O,O-Diethyl O-[6-methyl-2-(1-methylethyl)-4-pyrimidinyl] ester phosphorothioic acid	Litopenaeus vannamei	White Shrimp	Crustaceans	LAB	4	d	LC50	MOR	MORT	226	ug/L	28	0.948276
333415	O,O-Diethyl O-[6-methyl-2-(1-methylethyl)-4-pyrimidinyl] ester phosphorothioic acid	Palaemon adspersus	Baltic Prawn	Crustaceans	LAB	4	d	LC50	MOR	MORT	277	ug/L	29	0.982759
